# Supplementary material for: Antimicrobial Activity of Some Steroidal Hydrazones
Source: Molecules. 2023 Jan 24;28(3):1167. doi: 10.3390/molecules28031167 (PMC9920613; doi:10.3390/molecules28031167)
Supplement: Supplementary file 1 [file molecules-28-01167-s001.zip]

Archive with 1 entries (1 files):
- molecules-2157868-supplementary.pdf
